# Supplementary material for: Comparative Transcriptomics of Root Development in Wild and Cultivated Carrots
Source: Genes (Basel). 2018 Aug 24;9(9):431. doi: 10.3390/genes9090431 (PMC6162504; doi:10.3390/genes9090431)
Supplement: Supplementary file 1 [file genes-09-00431-s001.zip]

Archive with 3 entries (3 files):
- Supplementary Figures S1-S3.pdf
- Supplementary tables S1-S21.xlsx
- Supplementary tables S22-S26.xlsx
